# Supplementary material for: Native Rhizobia Improve Plant Growth, Fix N2, and Reduce Greenhouse Emissions of Sunnhemp More than Commercial Rhizobia Inoculants in Florida Citrus Orchards
Source: Plants (Basel). 2022 Nov 8;11(22):3011. doi: 10.3390/plants11223011 (PMC9695096; doi:10.3390/plants11223011)
Supplement: Supplementary file 1 [file plants-11-03011-s001.zip]

Archive with 1 entries (1 files):
- plants-1993753-supplementary.pdf
